# Supplementary material for: Synergistic Suppression of NF1 Malignant Peripheral Nerve Sheath Tumor Cell Growth in Culture and Orthotopic Xenografts by Combinational Treatment with Statin and Prodrug Farnesyltransferase Inhibitor PAMAM G4 Dendrimers
Source: Cancers (Basel). 2023 Dec 23;16(1):89. doi: 10.3390/cancers16010089 (PMC10778372; doi:10.3390/cancers16010089)
Supplement: Supplementary file 1 [file cancers-16-00089-s001.zip]

Archive with 14 entries (14 files):
- cancers-2748955_Supplementary Synthetic Procedures_proof_final.pdf
- Figure S1.pdf
- Figure S10.pdf
- Figure S11.pdf
- Figure S12.pdf
- Figure S2.pdf
- Figure S3.pdf
- Figure S4.pdf
- Figure S5.pdf
- Figure S6.pdf
- Figure S7.pdf
- Figure S8.pdf
- Figure S9.pdf
- List of Supplementary materials.pdf
